# Supplementary material for: Transcriptomic Responses to Salinity Stress in the Pacific Oyster Crassostrea gigas
Source: PLoS One. 2012 Sep 27;7(9):e46244. doi: 10.1371/journal.pone.0046244 (PMC3459877; doi:10.1371/journal.pone.0046244)
Supplement: Table S1 — List of functional groups and related gill up-regulated genes from oysters in response to hypoosmotic stress versus in optimal salinity conditions. (XLSX) [file pone.0046244.s001.xlsx]

## Sheet: Sheet1
Table S1: List of functional groups and related gill up-regulated genes from oysters in response to hypoosmotic stress versus in optimal salinity conditions
Function	Gene name	PC		PT		log2(fold change)	q-value(Benjamini et al. 1995)
		read	RPKM	read	RPKM
Osmoregulation
	Cysteine-rich secretory protein (Conus marmoreus)	4	0.35979	28	2.51853	-2.95834	3.14299e-05
	Potassium channel tetramerisation domain containing 1, isoform CRA_d	3	0.43768	27	3.93912	-3.32091	1.45776e-05
	NFX1-type zinc finger-containing protein 1-like, partial	21	2.03704	107	10.3792	-2.50014	1.4101e-15
	Similar to NFX1-type zinc finger-containing protein 1	27	0.980181	131	4.75569	-2.42952	2.24185e-18
	Similar to potassium channel tetramerisation domain containing 1,	3	0.430751	30	4.30751	-3.47292	2.49097e-06
	Signaling pathways
	PaTched Related family member (ptr-2)-like	6	0.677405	47	5.30634	-3.12062	8.09712e-09
	Similar to cAMP responsive element binding protein-like 2,	37	4.21229	355	40.4152	-3.41321	3.26526e-69
	Muscle M-line assembly protein unc-89	23	1.43699	119	7.43486	-2.52224	1.92091e-17
	Similar to trafficking protein particle complex 6b (Strongylocentrotus purpuratus)	48	5.92307	174	21.4711	-2.00897	2.7377e-19
Pro-and anti-apoptose
	Pro-apoptose
	Caspase 18	131	18.1394	537	74.3577	-2.18634	1.02414e-65
	Anti-apoptose
	Baculoviral IAP repeat-containing protein 2	33	7.87632	230	54.8955	-2.95208	2.18822e-39
	Baculoviral IAP repeat-containing protein 4	358	11.5481	1297	41.8378	-2.00814	1.28272e-142
	Baculoviral IAP repeat-containing protein 2 (Mus musculus )	82	8.20274	424	42.4142	-2.52136	1.90564e-61
	Baculoviral IAP repeat-containing protein 3 (Mus musculus )	30	2.73001	167	15.1971	-2.6278	1.91193e-25
	GTPase IMAP family member 8-like	105	30.2323	535	154.041	-2.50014	8.37819e-77
	Similar to multiple EGF-like-domains 6	35	1.77176	138	6.98578	-2.13023	1.49224e-16
Cytoskeleton
	Actin related molecules
	Actin	733	155.208	2718	575.52	-2.04165	0
	Similar to ankyrin 2,3/unc44	33	7.77403	178	41.9326	-2.58233	1.37599e-26
	Similar to ankyrin 2,3/unc44, partial	0	0	44	4.89652	-6.61042	6.36319e-11
	THAP domain containing 6-like	16	1.28991	74	5.96585	-2.36044	2.99894e-10
	Titin	1	0.14668	39	5.72051	-5.43639	6.92114e-10
	Zinc finger, MYM-type 3-like	31	1.70228	131	7.19353	-2.23022	1.23699e-16
	Pulmonary surfactant-associated protein D precursor	3	0.796364	69	18.3164	-4.67455	1.67791e-16
	Autophagy and microtubule transport
	Pfs, nacht and ankyrin domain protein	26	2.91126	113	12.6528	-2.27073	1.0162e-14
Cell adhesion and cell communication
	Bindin precursor 5 repeat variant	52	9.30838	434	77.6891	-3.2121	2.3194e-80
	L1 cell adhesion molecule	7	1.29567	37	6.84855	-2.55309	7.55011e-06
	Protein TANC2-like	9	1.62173	90	16.2173	-3.47292	5.61177e-18
	Similar to fer (fps/fes related) tyrosine kinase (phosphoprotein NCP94), partial	1	0.187004	69	12.9033	-6.25951	4.56261e-17
	Similar to Fps oncogene analog CG8874-PB, isoform B isoform 1	5	0.515324	136	14.0168	-4.91652	9.77811e-33
	Tenascin-R-like, partial	4	2.05352	25	12.8345	-2.79484	0.000168695
	Tyrosine-protein kinase transforming protein FPS, putative (Pediculus humanus corporis)	5	0.244686	153	7.4874	-5.08645	3.94069e-37
	Scavenger receptor class F, member 1	12	1.31392	52	5.69365	-2.26647	4.94997e-07
	WSC domain-containing protein 2	76	12.3826	311	50.6708	-2.18383	4.85068e-38
	Transmembrane protein 93 (Xenopus tropicalis)	12	1.85517	45	6.95687	-2.05788	1.60874e-05
	ACAN protein	40	8.00268	167	33.4112	-2.21276	6.80891e-21
	Similar to Fps oncogene analog CG8874-PB, isoform B isoform 1 (Apis mellifera)	2	0.12284	469	28.806	-8.02443	2.91845e-102
Immune response
	Lectin
	Lectin 1	78	13.0203	400	66.7708	-2.50944	1.16532e-57
	Galactose-specific C-type lectin, putative	18	1.41961	83	6.54596	-2.3561	2.06405e-11
	Similar to C-type lectin domain family 4 member K (Langerin) (CD207 antigen)	9	1.72452	34	6.51485	-2.06853	0.000245492
	Sialic acid binding lectin	38	3.99979	205	21.5778	-2.58254	1.367e-30
	Similar to Collectin sub-family member 10 (C-type lectin)	33	7.3298	212	47.0884	-2.83452	6.93775e-35
	Serum lectin isoform 3	400	54.0131	2109	284.784	-2.54948	0
	Sialic acid binding lectin	38	3.99979	205	21.5778	-2.58254	1.367e-30
	Stress response protein and others
	HSP70	71	2.29435	410	13.2491	-2.68072	1.49089e-63
	DnaJ (Hsp40) homolog, subfamily A, member 3	8	1.77692	47	10.4394	-2.70558	1.00959e-07
	Heat shock protein HSP70-12A, putative	12	1.78909	44	6.56	-2.02546	2.59631e-05
	Heat shock protein 70	1	0.105872	61	6.45819	-6.08173	3.37402e-15
	Similar to DnaJ (Hsp40) homolog, subfamily A, member 3	10	3.40114	42	14.2848	-2.22138	1.17192e-05
	HSP20	127	8.02684	760	48.0346	-2.73216	2.57953e-120
	Complement C1q-like protein 3 (Mus musculus )	43	5.84996	287	39.0451	-2.88963	4.37327e-48
	C1q-like protein	39	4.48691	144	16.5671	-2.03551	2.64535e-16
	Putative C1q domain containing protein MgC1q12	26	3.37679	259	33.638	-3.46736	3.8602e-51
	Putative C1q domain containing protein MgC1q28	9	0.792498	43	3.78638	-2.40733	2.61323e-06
	Putative C1q domain containing protein MgC1q36	5	1.41714	25	7.0857	-2.47292	0.000517404
	Putative C1q domain containing protein MgC1q44	26	2.695	115	11.9202	-2.29604	3.62524e-15
	Putative C1q domain containing protein MgC1q63	5	0.903957	47	8.49719	-3.38365	1.9977e-09
	Putative C1q domain containing protein MgC1q70	27	5.5655	186	38.3401	-2.93526	1.01047e-31
	Putative C1q domain containing protein MgC1q83	89	11.1083	337	42.0618	-2.07186	1.44887e-38
	SAM domain and HD domain-containing protein 1-like isoform 1	3	0.195047	65	4.22602	-4.58839	1.8502e-15
	Viral A-type inclusion protein （Trichomonas vaginalis）	26	1.12829	867	37.6241	-5.21044	9.5951e-212
	Pregnancy-zone protein	89	17.2357	544	105.351	-2.76272	4.3236e-87
	Yhioester-containing protein	501	11.9315	2893	68.898	-2.68067	0
	Leucine-rich repeats and immunoglobulin-like domains 3	51	10.6334	339	70.6811	-2.8837	1.1047e-56
	A-macroglobulin complement component family protein	77	7.28731	557	52.7147	-3.00574	5.02003e-97
cell cycle and cell differentiation
	Cell cycle
	Myc homolog	30	7.88669	167	43.9026	-2.6278	1.91193e-25
	Protein fosB, putative	180	57.9602	808	260.177	-2.31735	3.34731e-106
	Protein fosB, putative （Ixodes scapularis）	270	43.2144	1498	239.76	-2.623	2.45751e-227
	Cell differentiation
	RNA-binding protein 24-A (Xenopus laevis )	157	18.7773	661	79.0559	-2.22487	1.10253e-82
	Brain tumor protein	4	0.532207	29	3.8585	-3.00897	1.78233e-05
	Early growth response protein 1 (Bos taurus)	128	9.54182	807	60.1582	-2.80741	1.9491e-131
