# Supplementary material for: Transcriptomic Responses to Salinity Stress in the Pacific Oyster Crassostrea gigas
Source: PLoS One. 2012 Sep 27;7(9):e46244. doi: 10.1371/journal.pone.0046244 (PMC3459877; doi:10.1371/journal.pone.0046244)
Supplement: Table S2 — List of functional groups and related gill down-regulated genes from oysters in response to hypoosmotic stress versus in optimal salinity conditions. (XLSX) [file pone.0046244.s002.xlsx]

## Sheet: Sheet1
Table S2: List of functional groups and related gill down-regulated genes from oysters in response to hypoosmotic stress versus in optimal salinity conditions
Function	Gene name	PC		PT		log2(fold change)	q-value(Benjamini et al. 1995)
		read	RPKM	read	RPKM
Osmoregulation
	Na/Pi cotransporter NaPi-IIb2
	Yransient receptor potential cation channel, subfamily M, member 2	57	4.83906	1	0.0848958	5.6819	6.77769e-13
	Solute carrier family 3, member 1 (Xenopus laevis)	63	6.00411	1	0.0953033	5.82629	3.3133e-14
	Neutral and basic amino acid transport protein rBAT (Rattus norvegicus)	61	5.35405	4	0.351085	3.77975	7.55908e-12
	Transient receptor potential cation channel subfamily M member 8	46	5.98861	10	1.30187	2.05065	4.16775e-05
	Vanilloid receptor	667	13.0237	0	0	10.2306	4.0624e-99
	Signaling pathways
	Agrin (Gallus gallus)	22	4.32202	2	0.392911	3.30844	0.000317892
	Atl2 protein	50	6.83646	0	0	6.49287	3.21162e-11
	Mitogen-activated protein kinase 8 interacting protein 3	123	8.59235	1	0.0698565	6.79153	1.30223e-26
Apoptose
	Pro-apoptose
	Caspase 6	45	7.05711	10	1.56825	2.01894	6.42745e-05
	Caspase long class, Dronc-like	39	5.25324	0	0	6.13441	5.95997e-09
	Apoptose
	Programmed cell death 1 ligand 1 (Homo sapiens)	78	5.97834	2	0.153291	5.13441	2.9195e-17
	Draper, isoform B	31	7.70303	2	0.49697	3.80321	2.64575e-06
	GTPase IMAP family member 7	45	4.21483	0	0	6.34086	3.3701e-10
	Multiple epidermal growth factor-like domains protein 10 (Xenopus tropicalis)	22	3.33482	0	0	5.30844	2.84888e-05
	GTPase IMAP family member 4 isoform 2	34	3.28053	0	0	5.93647	6.82467e-08
	GTPase IMAP family member 4-like isoform 2	26	3.19384	0	0	5.54945	3.69518e-06
	Similar to EGF-like-domain, multiple 3	65	9.35763	6	0.863781	3.28642	2.39562e-11
	Similar to multiple EGF-like-domains 6	57	16.4991	11	3.18404	2.22247	8.48731e-07
	Similar to PTPRH protein	51	10.8836	11	2.34745	2.06201	1.23103e-05
	Similar to Rho GDP dissociation inhibitor (GDI) alpha	29	2.94977	0	0	5.70699	8.16634e-07
	Similar to SpAN protein	543	74.9977	117	16.1597	2.06345	1.23313e-55
	PARP14 protein-like (Saccoglossus kowalevskii)	326	8.06379	0	0	9.19774	5.43207e-56
	Multiple EGF-like-domains 10-like, partial (Saccoglossus kowalevskii)	265	8.36475	38	1.19947	2.65093	1.35238e-36
	Similar to SpAN protein (Strongylocentrotus purpuratus)	977	105.489	162	17.4916	2.44138	5.08705e-123
Cytoskeleton
	Actin related molecules
	Atlastin-2	35	6.2243	0	0	5.97829	4.17682e-08
	Probable histone H2AXa (Arabidopsis thaliana)	153	21.9105	34	4.869	2.01894	1.85064e-15
	NACHT and Ankyrin domain protein	71	10.5565	11	1.63552	2.53933	1.15085e-09
	Novel plasminogen activator protein	369	76.6424	51	10.5929	2.70406	5.34809e-52
	Cathepsin K-like	86	12.7173	15	2.21813	2.36839	9.58374e-11
	Dual serine/threonine and tyrosine protein kinase-like, partial	26	2.92934	0	0	5.54945	3.69518e-06
	Zinc finger, MYM-type 3-like	956	42.2958	202	8.93697	2.09167	1.06378e-99
	Probable serine/threonine-protein kinase roco5	61	3.75935	1	0.0616288	5.77975	9.03367e-14
	THAP domain-containing protein 2	128	5.75664	0	0	7.84901	1.18601e-25
	Endocytose related molecule
	Similar to low density lipoprotein receptor-related protein 4	59	17.355	9	2.64737	2.56173	3.42999e-08
	Similar to vacuolar protein sorting 13C (yeast)	22	2.7086	0	0	5.30844	2.84888e-05
Cell adhesion and cell communication
	Protein transport protein Sec61 subunit alpha isoform 2 (Mus musculus)	315	8.89555	22	0.621277	3.68879	1.01964e-58
	Sterile alpha motif domain-containing protein 9 (Homo sapiens)	368	31.0961	0	0	9.37257	9.12026e-62
	Alpha-tectorin	28	4.31646	1	0.154159	4.65637	2.40441e-06
	Tetraspannin	740	23.9414	131	4.23828	2.34697	6.09256e-89
	Endothelial cells scavenger receptor	59	4.1643	0	0	6.73165	5.10828e-13
	FAT tumor suppressor homolog 1	84	3.93723	18	0.843693	2.0714	5.50792e-09
	Integrase-like protein	205	4.96693	17	0.411892	3.44103	2.81899e-36
	Integrin beta cgh	33	17.2673	4	2.09301	2.89341	2.08119e-05
	Kappa-type opioid receptor (Bos taurus)	62	5.13535	6	0.49697	3.21825	1.16865e-10
	Cell adhesion molecule-related/down-regulated by oncogenes-like	21	4.09599	0	0	5.24133	4.77013e-05
	Similar to collagen, type VI, alpha 3	65	3.71943	12	0.686665	2.28642	6.29811e-08
	Similar to fibrillin 2 precursor	63	22.7043	13	4.68501	2.12585	4.39839e-07
	Similar to fibropellin Ia	742	9.74145	7	0.0919004	6.57693	8.2782e-162
	Transmembrane protein 2-like isoform 1	22	4.24539	0	0	5.30844	2.84888e-05
	Zonadhesin-like	210	3.87647	19	0.350728	3.31533	4.92411e-36
	Down syndrome cell adhesion molecule precursor, putative (Pediculus humanus corporis)	363	6.1963	30	0.512091	3.44595	3.15705e-64
	Scavenger receptor class F, member 2	101	25.6834	22	5.59439	2.04779	1.49156e-10
	Scavenger receptor class F member 2 precursor	47	10.2717	10	2.18547	2.08167	2.69508e-05
	Scavenger receptor class F, member 1, isoform CRA_b	227	6.2769	12	0.331818	4.0906	2.76503e-45
	Scavenger receptor class F, member 2, isoform CRA_b	28	4.79154	2	0.342253	3.65637	1.33018e-05
	Putative transmembrane protein ORF68	56	3.1678	11	0.622245	2.19693	1.33496e-06
Immune response
	Lectin
	Hepatic lectin	107	13.0848	12	1.46746	3.00552	5.63019e-17
	C-type lectin domain family 7 member A (Bos taurus)	588	36.3612	104	6.43124	2.34824	1.08437e-70
	Other proteins
	Immunoglobulin I-set domain containing protein	159	5.55359	27	0.943062	2.40701	7.70416e-20
	CD109 antigen isoform 1	98	7.49014	21	1.60503	2.0714	2.12656e-10
	MAM domain containing 1	134	15.6146	27	3.14623	2.16021	8.81865e-15
	Similar to GTPase, IMAP family member 4	83	5.13263	0	0	7.22405	1.29088e-17
	Von Willebrand factor D and EGF domain-containing protein-like	737	10.7928	127	1.85983	2.38585	2.58549e-90
	SAM domain and HD domain-containing protein 1	33	8.05292	7	1.70819	2.08605	0.000669988
	Zinc proteinase Mpc1	63	5.64802	7	0.627557	3.01894	3.11262e-10
	Ankyrin repeat and KH domain-containing protein 1	64	3.7774	0	0	6.84901	5.35222e-14
	Ankyrin repeat family protein	43	3.76203	1	0.0874891	5.27528	8.81792e-10
	Ankyrin repeat protein	60	3.57622	0	0	6.7559	3.24722e-13
	Ankyrin repeat-containing protein	76	4.4423	11	0.642965	2.63751	9.9608e-11
	Putative C1q domain containing protein MgC1q43	63	13.6045	1	0.215945	5.82629	3.3133e-14
cell cycle and cell differentiation
	Cell cycle
	Histone acetyltransferase p300 (Homo sapiens)	526	9.50647	1	0.0180731	8.88793	5.9158e-94
	Fizzy/cell division cycle 20-related protein	31	4.47471	5	0.721727	2.48128	0.000199793
	Kinetochore-associated protein 1	39	5.114	6	0.786769	2.54945	1.42933e-05
	Putative tyrosine recombinase-like, partial	73	6.3867	11	0.96238	2.5794	4.35626e-10
	Putative tyrosine recombinase	35	3.64175	3	0.31215	3.39333	1.64355e-06
	Cell differentiation
	Similar to ADP-ribosylation factor-like 6 interacting protein 2	64	4.57656	0	0	6.84901	5.35222e-14
	Ras family, putative	261	8.34498	5	0.159865	5.55499	8.74729e-58
Ca2+-binding signaling pathways and proteins
	Fibropellin III	37	13.5132	3	1.09567	3.4735	5.68916e-07
	Copine-1-like	22	2.54723	2	0.231567	3.30844	0.000317892
	Similar to annexin B13a	77	15.4052	3	0.600201	4.53084	2.21563e-16
	Protocadherin-15	22	5.27401	0	0	5.30844	2.84888e-05
	Protocadherin Fat 4 (Homo sapiens)	76	5.76014	14	1.06108	2.28958	3.38394e-09
	Putative calcium binding EGF domain protein	118	31.7888	19	5.11854	2.48373	2.31231e-15
	Calmodulin (Plasmodium falciparum)	139	12.7342	20	1.83226	2.64602	2.63738e-19
	Catenin (cadherin-associated protein), alpha-like 1	26	6.28832	3	0.725576	2.96449	0.000178459
	Copine family protein	26	4.05408	1	0.155926	4.54945	7.01646e-06
	Copine, putative	27	4.96382	0	0	5.6039	2.23081e-06
